# Supplementary material for: Graph Theory-Based Electroencephalographic Connectivity and Its Association with Ketogenic Diet Effectiveness in Epileptic Children
Source: Nutrients. 2021 Jun 25;13(7):2186. doi: 10.3390/nu13072186 (PMC8308392; doi:10.3390/nu13072186)
Supplement: Supplementary file 1 [file nutrients-13-02186-s001.zip]

Archive with 1 entries (1 files):
- nutrients-1217010-supplementary.pdf
